# Supplementary material for: The Potential Risk of Electronic Waste Disposal into Aquatic Media: The Case of Personal Computer Motherboards
Source: Toxics. 2021 Jul 12;9(7):166. doi: 10.3390/toxics9070166 (PMC8309724; doi:10.3390/toxics9070166)
Supplement: Supplementary file 1 [file toxics-09-00166-s001.zip]

Archive with 1 entries (1 files):
- toxics-1273671-supplementary.pdf
